# Supplementary material for: Light Pollution Disrupts Seasonal Differences in the Daily Activity and Metabolic Profiles of the Northern House Mosquito, Culex pipiens
Source: Insects. 2023 Jan 10;14(1):64. doi: 10.3390/insects14010064 (PMC9865375; doi:10.3390/insects14010064)
Supplement: Supplementary file 1 [file insects-14-00064-s001.zip]

Archive with 1 entries (1 files):
- insects-2058730-supplementary.pdf
